# Supplementary material for: Tempol Alters Urinary Extracellular Vesicle Lipid Content and Release While Reducing Blood Pressure during the Development of Salt-Sensitive Hypertension
Source: Biomolecules. 2021 Dec 1;11(12):1804. doi: 10.3390/biom11121804 (PMC8699083; doi:10.3390/biom11121804)
Supplement: Supplementary file 1 [file biomolecules-11-01804-s001.zip]

Archive with 1 entries (1 files):
- biomolecules-1490284-supplementary.pdf
